# Supplementary material for: Knockdown of Cytochrome P450 Genes Gh_D07G1197 and Gh_A13G2057 on Chromosomes D07 and A13 Reveals Their Putative Role in Enhancing Drought and Salt Stress Tolerance in Gossypium hirsutum
Source: Genes (Basel). 2019 Mar 18;10(3):226. doi: 10.3390/genes10030226 (PMC6471685; doi:10.3390/genes10030226)
Supplement: Supplementary file 1 [file genes-10-00226-s001.zip]

Archive with 11 entries (11 files):
- Supplementary files/Figure S1.jpg
- Supplementary files/Figure S1.tif
- Supplementary files/Figure S2.jpg
- Supplementary files/Figure S2.tif
- Supplementary files/Figure S3.jpg
- Supplementary files/Figure S3.tif
- Supplementary files/Table S1.docx
- Supplementary files/Table S2.docx
- Supplementary files/Table S3.docx
- Supplementary files/Table S4.docx
- Supplementary files/Table S5.docx
